# Supplementary material for: Dysbindin Domain-Containing 1 in Prostate Cancer: New Insights into Bioinformatic Validation of Molecular and Immunological Features
Source: Int J Mol Sci. 2023 Jul 25;24(15):11930. doi: 10.3390/ijms241511930 (PMC10418609; doi:10.3390/ijms241511930)
Supplement: Supplementary file 1 [file ijms-24-11930-s001.zip]

Archive with 1 entries (1 files):
- ijms-2477804-supplementary.pdf
